# Supplementary material for: Age-Dependent Clinical Patterns of Primary Epstein–Barr Virus Infection in Children: Insights for Diagnostic Accuracy
Source: Pathogens. 2026 May 20;15(5):554. doi: 10.3390/pathogens15050554 (PMC13209608; doi:10.3390/pathogens15050554)
Supplement: Supplementary file 1 [file pathogens-15-00554-s001.zip]

Archive with 1 entries (1 files):
- pathogens-4278182-supplementary.pdf
